# Supplementary material for: Anti-Cancer Activity and Phenolic Content of Extracts Derived from Cypriot Carob (Ceratonia siliqua L.) Pods Using Different Solvents
Source: Molecules. 2021 Aug 19;26(16):5017. doi: 10.3390/molecules26165017 (PMC8401790; doi:10.3390/molecules26165017)
Supplement: Supplementary file 1 [file molecules-26-05017-s001.zip]

Archive with 1 entries (1 files):
- molecules-1304681-supplementary.pdf
